# Supplementary material for: Construction of Photoresponsive 3D Structures Based on Triphenylethylene Photochromic Building Blocks
Source: Research (Wash D C). 2022 Sep 2;2022:9834140. doi: 10.34133/2022/9834140 (PMC9484832; doi:10.34133/2022/9834140)
Supplement: Supplementary Materials — Materials and methods, characterization data, emission spectra, TG analysis, DSC curves, absorption spectra of film, FT-IR spectra spectroscopy, and movies of 3D printing photoresponsive materials. [file 9834140.f1.zip]

Archive with 3 entries (3 files):
- Movie S1.mp4
- Movie S2.mp4
- Supporting Information-clean.docx
